# Supplementary material for: Use of Waste Substrates for the Lipid Production by Yeasts of the Genus Metschnikowia—Screening Study
Source: Microorganisms. 2021 Nov 4;9(11):2295. doi: 10.3390/microorganisms9112295 (PMC8620705; doi:10.3390/microorganisms9112295)
Supplement: Supplementary file 1 [file microorganisms-09-02295-s001.zip]

Archive with 1 entries (1 files):
- microorganisms-1427707-supplementary.pdf
